# Supplementary material for: General Labor Well-Being in Latin American Dentists during the COVID-19 Pandemic
Source: Int J Environ Res Public Health. 2022 May 23;19(10):6317. doi: 10.3390/ijerph19106317 (PMC9141737; doi:10.3390/ijerph19106317)
Supplement: Supplementary file 1 [file ijerph-19-06317-s001.zip]

Archive with 1 entries (1 files):
- ijerph-1679238-supplementary.pdf
